# Supplementary material for: Gene Loss may have Shaped the Cnidarian and Bilaterian Hox and ParaHox Complement
Source: Genome Biol Evol. 2022 Dec 12;15(1):evac172. doi: 10.1093/gbe/evac172 (PMC9825252; doi:10.1093/gbe/evac172)
Supplement: evac172_Supplementary_Data [file evac172_supplementary_data.zip]

Archive with 3 entries (3 files):
- Steinworth_Suppl_Figs.docx
- Steinworth_SupplFigS1.pdf
- Steinworth_SupplFigS2.pdf
